# Supplementary material for: Serum Androgen Metabolites Correlate with Clinical Variables in African and European American Men with Localized, Therapy Naïve Prostate Cancer
Source: Metabolites. 2023 Feb 16;13(2):284. doi: 10.3390/metabo13020284 (PMC9962438; doi:10.3390/metabo13020284)
Supplement: Supplementary file 1 [file metabolites-13-00284-s001.zip]

Archive with 17 entries (17 files):
- Figure S1.tif
- Figure S2.tif
- Figure S3.tif
- Table S1 Demographic summary.xlsx
- Table S10 Metabolite levels and PSA as a cofactor.xlsx
- Table S11 High Low distribution of serum metabolite levels in AA and EA men.xlsx
- Table S12 SNPs in CYP11B family.xlsx
- Table S13 Metabolite levels and related progression free survival outcomes.xlsx
- Table S14 Hazard ratios for progression free survival.xlsx
- Table S2 Ancestry informative markers and self-identified race in a subset of patient population.xlsx
- Table S3 LC MSMS conditions.xlsx
- Table S4 Serum androgens and related metabolites in AA and EA men.xlsx
- Table S5 Metabolite levels and age as a cofactor.xlsx
- Table S6 Metabolite levels and clinical gleason score as a cofactor.xlsx
- Table S7 Metabolite levels and clinical grade as a cofactor.xlsx
- Table S8 Metabolite levels and pathological gleason score as a cofactor.xlsx
- Table S9 Metabolite levels and persistent disease as a cofactor.xlsx
