# Supplementary material for: Serum Androgen Metabolites Correlate with Clinical Variables in African and European American Men with Localized, Therapy Naïve Prostate Cancer
Source: Metabolites. 2023 Feb 16;13(2):284. doi: 10.3390/metabo13020284 (PMC9962438; doi:10.3390/metabo13020284)
Supplement: Supplementary file 1 [file metabolites-13-00284-s001.zip › Table S1 Demographic summary.xlsx]

## Sheet: Demographics
Table S1 Demographic summary
Demographics		European American	African American	Overall	P-value
Overall	N	69 (64.5)	38 (35.5)	107 (100%)
Age at Diagnosis	Mean/Std/N	59.1/6.3/68	56.9/7.0/38	58.3/6.6/106	0.112
	Median/Min/Max	59.5/45.0/72.0	56.5/44.0/72.0	58.0/44.0/72.0
Age*	< 55	16 (23.5%)	16 (42.1%)	32 (30.2%)	0.051
	>= 55	52 (76.5%)	22 (57.9%)	74 (69.8%)
Tobacco use	Never	31 (46.3%)	16 (42.1%)	47 (44.8%)	0.844
	Former	29 (43.3%)	17 (44.7%)	46 (43.8%)
	Current	7 (10.4%)	5 (13.2%)	12 (11.4%)
Pre-RP PSA	Mean/Std/N	11.1/13.8/68	8.3/7.7/37	10.1/12.0/105	0.404
	Median/Min/Max	6.4/1.3/87.9	6.3/0.7/35.0	6.3/0.7/87.9
PSA*	< 4	10 (14.7%)	8 (21.6%)	18 (17.1%)	0.755
	4 to <10	40 (58.8%)	22 (59.5%)	62 (59.0%)
	10 to < 20	10 (14.7%)	4 (10.8%)	14 (13.3%)
	>= 20	8 (11.8%)	3 (8.1%)	11 (10.5%)
Grade	II	14 (20.6%)	16 (42.1%)	30 (28.3%)	0.025
	III	54 (79.4%)	22 (57.9%)	76 (71.7%)
Clinical T-stage	1	42 (62.7%)	25 (67.6%)	67 (64.4%)	0.774
	2	24 (35.8%)	11 (29.7%)	35 (33.7%)
	3	1 (1.5%)	1 (2.7%)	2 (1.9%)
Path T-stage	2	37 (56.1%)	23 (63.9%)	60 (58.8%)	0.629
	3	24 (36.4%)	12 (33.3%)	36 (35.3%)
	4	5 (7.6%)	1 (2.8%)	6 (5.9%)
Clinical Gleason	<= 3+4	43 (63.2%)	28 (73.7%)	71 (67.0%)	0.292
	>= 4+3	25 (36.8%)	10 (26.3%)	35 (33.0%)
Path Gleason	<= 3+4	40 (58.8%)	27 (71.1%)	67 (63.2%)	0.294
	>= 4+3	28 (41.2%)	11 (28.9%)	39 (36.8%)
Progressive Disease	No	58 (85.3%)	30 (78.9%)	88 (83.0%)	0.428
	Yes	10 (14.7%)	8 (21.1%)	18 (17.0%)
Post-RP Radiation	No	52 (76.5%)	30 (78.9%)	82 (77.4%)	0.814
	Yes	16 (23.5%)	8 (21.1%)	24 (22.6%)
Post-RP Hormone	No	53 (77.9%)	36 (94.7%)	89 (84.0%)	0.028
	Yes	15 (22.1%)	2 (5.3%)	17 (16.0%)
*RP: Radical Prostatectomy
Comparisons are made using the Mann-Whitney U or Fisher's exact tests
