# Supplementary material for: Serum Androgen Metabolites Correlate with Clinical Variables in African and European American Men with Localized, Therapy Naïve Prostate Cancer
Source: Metabolites. 2023 Feb 16;13(2):284. doi: 10.3390/metabo13020284 (PMC9962438; doi:10.3390/metabo13020284)
Supplement: Supplementary file 1 [file metabolites-13-00284-s001.zip › Table S10 Metabolite levels and PSA as a cofactor.xlsx]

## Sheet: Sheet1
Table S10 Metabolite levels and PSA as a cofactor
PSA (ng/mL)		< 4	4 to <10	10 to <20	>= 20	P-value
17α-OH-Progesterone (ng/mL)	Mean/Std/N	0.89/0.25/18	0.66/0.33/62	0.90/0.38/14	0.88/0.53/11	0.012
	Median/Min/Max	0.88/0.33/1.28	0.58/0.10/1.62	0.88/0.30/1.68	0.75/0.32/1.91
20α-Dihydro-progesterone (ng/mL)	Mean/Std/N	0.06/0.02/18	0.06/0.03/62	0.06/0.02/14	0.07/0.02/11	0.317
	Median/Min/Max	0.07/BLQ/0.10	0.05/BLQ/0.22	0.07/BLQ/0.10	0.07/BLQ/0.10
Aldosterone (ng/mL)	Mean/Std/N	0.26/0.25/18	0.17/0.08/62	0.13/0.02/14	0.13/0.02/11	0.016
	Median/Min/Max	BLQ/BLQ/1.07	BLQ/BLQ/0.49	BLQ/BLQ/-1.00	BLQ/BLQ/-1.00
All observed Androsterone (AND) (ng/mL)	Mean/Std/N	0.14/0.08/18	0.12/0.08/62	0.11/0.05/14	0.17/0.15/11	0.22
	Median/Min/Max	0.12/0.03/0.32	0.09/0.01/0.43	0.10/0.05/0.22	0.13/0.02/0.59
Androstenedione (ASD) (ng/mL)	Mean/Std/N	0.65/0.35/18	0.57/0.32/62	0.56/0.22/14	0.73/0.44/11	0.083
	Median/Min/Max	0.53/0.39/1.76	0.49/0.13/2.03	0.54/0.20/1.05	0.51/0.39/1.99
Corticosterone (ng/mL)	Mean/Std/N	3.32/3.27/18	2.86/2.76/62	2.42/2.07/14	2.28/1.16/11	0.764
	Median/Min/Max	2.13/0.30/13.53	1.80/0.28/14.18	1.56/0.54/8.13	1.88/0.59/4.13
Cortisol (ng/mL)	Mean/Std/N	85.39/21.57/18	74.31/26.10/62	74.21/22.15/14	80.29/33.31/11	0.324
	Median/Min/Max	89.70/32.92/122.41	76.13/14.00/135.64	70.61/44.28/111.58	91.15/29.29/126.04
Cortisone (ng/mL)	Mean/Std/N	16.10/4.09/18	14.83/4.31/62	12.85/3.29/14	15.00/5.49/11	0.403
	Median/Min/Max	16.87/7.73/23.14	15.31/1.64/22.94	13.07/6.17/16.62	16.31/5.57/23.76
Dehydroepiandrosterone (DHEA) (ng/mL)	Mean/Std/N	1.67/1.74/18	1.23/0.87/61	1.31/0.91/14	1.86/1.24/11	0.382
	Median/Min/Max	1.13/0.36/7.13	1.03/BLQ/4.73	1.13/0.26/4.29	1.56/0.51/4.08
Dihydrotestosterone (DHT) (ng/mL)	Mean/Std/N	0.37/0.22/18	0.37/0.21/62	0.35/0.24/14	0.36/0.33/11	0.969
	Median/Min/Max	0.29/0.09/1.01	0.32/BLQ/0.86	0.28/0.10/1.12	0.27/0.11/1.35
Deoxy-corticosterone (ng/mL)	Mean/Std/N	0.04/0.03/18	0.03/0.02/62	0.04/0.02/14	0.04/0.02/11	0.322
	Median/Min/Max	0.03/0.01/0.13	0.03/BLQ/0.10	0.02/0.01/0.09	0.02/0.02/0.08
Dihydro-progesterone (ng/mL)	Mean/Std/N	0.03/0.01/18	0.03/0.03/62	0.04/0.02/14	0.03/0.03/11	0.145
	Median/Min/Max	0.03/BLQ/0.06	0.02/BLQ/0.20	0.03/BLQ/0.09	0.02/BLQ/0.12
Epi-Androsterone (ng/mL)	Mean/Std/N	0.17/0.11/18	0.17/0.15/58	0.18/0.12/14	0.16/0.10/11	0.377
	Median/Min/Max	0.15/0.07/0.54	0.12/0.04/0.70	0.12/0.07/0.45	0.13/0.06/0.38
Epi-Testosterone (ng/mL)	Mean/Std/N	0.05/0.02/18	0.04/0.02/62	0.05/0.02/14	0.05/0.03/11	0.075
	Median/Min/Max	0.05/0.02/0.09	0.04/BLQ/0.10	0.04/0.02/0.09	0.05/0.02/0.12
Estrone (ng/mL)	Mean/Std/N	0.04/0.01/18	0.04/0.02/62	0.03/0.01/14	0.04/0.01/11	0.309
	Median/Min/Max	0.03/0.02/0.08	0.04/BLQ/0.11	0.03/BLQ/0.07	0.04/0.02/0.07
Hydroxy Pregnenolone (ng/mL)	Mean/Std/N	1.29/1.37/18	1.10/1.11/62	1.21/1.02/14	1.24/0.92/11	0.204
	Median/Min/Max	0.79/0.46/6.41	0.81/BLQ/6.04	0.95/0.30/4.43	0.95/0.40/3.26
Non-esterified cholesterol (µg/mL)	Mean/Std/N	115.73/132.97/18	89.43/20.32/62	94.55/26.73/14	94.86/31.04/11	0.421
	Median/Min/Max	80.20/58.80/658.00	84.80/65.80/190.00	89.50/58.20/160.00	81.60/71.60/182.00
Pregnenolone (ng/mL)	Mean/Std/N	0.72/0.29/18	0.62/0.28/62	0.66/0.23/14	0.63/0.25/11	0.306
	Median/Min/Max	0.64/0.31/1.41	0.57/BLQ/1.35	0.64/0.31/1.22	0.61/0.27/1.18
Progesterone (ng/mL)	Mean/Std/N	0.04/0.02/18	0.04/0.03/62	0.04/0.02/14	0.04/0.02/11	0.007
	Median/Min/Max	0.04/0.03/0.10	0.03/BLQ/0.19	0.04/0.02/0.07	0.04/0.02/0.08
Sex hormone binding globulin (SHBG) (nmol/L)	Mean/Std/N	42.84/26.33/18	42.61/19.53/62	39.31/16.62/14	36.06/22.27/11	0.392
	Median/Min/Max	32.40/17.90/122.00	41.55/18.30/114.00	37.85/16.30/75.00	27.60/18.80/100.00
Testosterone (T) (ng/mL)	Mean/Std/N	4.34/1.87/18	3.76/1.76/62	3.89/1.42/14	3.76/1.96/11	0.453
	Median/Min/Max	4.14/1.75/9.61	3.37/0.07/8.90	3.83/2.03/6.61	3.02/2.23/9.25
N: number of samples, p-values were derived by comparing the metabolite levels using a left censored version of the log-rank test
