# Supplementary material for: Serum Androgen Metabolites Correlate with Clinical Variables in African and European American Men with Localized, Therapy Naïve Prostate Cancer
Source: Metabolites. 2023 Feb 16;13(2):284. doi: 10.3390/metabo13020284 (PMC9962438; doi:10.3390/metabo13020284)
Supplement: Supplementary file 1 [file metabolites-13-00284-s001.zip › Table S11 High Low distribution of serum metabolite levels in AA and EA men.xlsx]

## Sheet: Sheet1
Table S11 High Low distribution of serum metabolite levels in AA and EA men
		EA N(%)	AA N(%)	Overall	P-value
17α-OH-Progesterone (ng/mL)	Low	28 (40.6%)	26 (68.4%)	54 (50.5%)	0.008
	High	41 (59.4%)	12 (31.6%)	53 (49.5%)
20α-Dihydro-progesterone (ng/mL)	Low	30 (43.5%)	24 (63.2%)	54 (50.5%)	0.069
	High	39 (56.5%)	14 (36.8%)	53 (49.5%)
Aldosterone (ng/mL)	Low	69 (100.0%)	34 (89.5%)	103 (96.3%)	0.014
	High		4 (10.5%)	4 (3.7%)
AND*	Low	34 (49.3%)	20 (52.6%)	54 (50.5%)	0.84
	High	35 (50.7%)	18 (47.4%)	53 (49.5%)
ASD (ng/mL)	Low	29 (42.0%)	25 (65.8%)	54 (50.5%)	0.026
	High	40 (58.0%)	13 (34.2%)	53 (49.5%)
Corticosterone (ng/mL)	Low	26 (37.7%)	28 (73.7%)	54 (50.5%)	<.001
	High	43 (62.3%)	10 (26.3%)	53 (49.5%)
Cortisol (ng/mL)	Low	27 (39.1%)	27 (71.1%)	54 (50.5%)	0.002
	High	42 (60.9%)	11 (28.9%)	53 (49.5%)
Cortisone (ng/mL)	Low	32 (46.4%)	22 (57.9%)	54 (50.5%)	0.314
	High	37 (53.6%)	16 (42.1%)	53 (49.5%)
DHEA (ng/mL)	Low	30 (44.1%)	24 (63.2%)	54 (50.9%)	0.071
	High	38 (55.9%)	14 (36.8%)	52 (49.1%)
Deoxy-corticosterone (ng/mL)	Low	30 (43.5%)	24 (63.2%)	54 (50.5%)	0.069
	High	39 (56.5%)	14 (36.8%)	53 (49.5%)
Dihydro-progesterone (ng/mL)	Low	33 (47.8%)	21 (55.3%)	54 (50.5%)	0.546
	High	36 (52.2%)	17 (44.7%)	53 (49.5%)
DHT (ng/mL)	Low	32 (46.4%)	22 (57.9%)	54 (50.5%)	0.314
	High	37 (53.6%)	16 (42.1%)	53 (49.5%)
epi-Androsterone (ng/mL)	Low	34 (50.7%)	18 (50.0%)	52 (50.5%)	1
	High	33 (49.3%)	18 (50.0%)	51 (49.5%)
epi-Testosterone (ng/mL)	Low	33 (47.8%)	21 (55.3%)	54 (50.5%)	0.546
	High	36 (52.2%)	17 (44.7%)	53 (49.5%)
Estrone (ng/mL)	Low	36 (52.2%)	20 (52.6%)	56 (52.3%)	1
	High	33 (47.8%)	18 (47.4%)	51 (47.7%)
Hydroxy Pregnenolone (ng/mL)	Low	30 (43.5%)	24 (63.2%)	54 (50.5%)	0.069
	High	39 (56.5%)	14 (36.8%)	53 (49.5%)
Non-esterified cholesterol (µg/mL)	Low	33 (47.8%)	21 (55.3%)	54 (50.5%)	0.546
	High	36 (52.2%)	17 (44.7%)	53 (49.5%)
Pregnenolone (ng/mL)	Low	29 (42.0%)	25 (65.8%)	54 (50.5%)	0.026
	High	40 (58.0%)	13 (34.2%)	53 (49.5%)
Progesterone (ng/mL)	Low	27 (39.1%)	27 (71.1%)	54 (50.5%)	0.002
	High	42 (60.9%)	11 (28.9%)	53 (49.5%)
SHBG (nmol/L)	Low	34 (49.3%)	20 (52.6%)	54 (50.5%)	0.84
	High	35 (50.7%)	18 (47.4%)	53 (49.5%)
T (ng/mL)	Low	34 (49.3%)	20 (52.6%)	54 (50.5%)	0.84
	High	35 (50.7%)	18 (47.4%)	53 (49.5%)
The metabolite levels were dichotomized into low (< 50th percentile) and high (> 50th percentile) or into BLQ and Detectable (i.e. >BLQ). The metabolite levels were compared using a left censored version of the log-rank test
