# Supplementary material for: Serum Androgen Metabolites Correlate with Clinical Variables in African and European American Men with Localized, Therapy Naïve Prostate Cancer
Source: Metabolites. 2023 Feb 16;13(2):284. doi: 10.3390/metabo13020284 (PMC9962438; doi:10.3390/metabo13020284)
Supplement: Supplementary file 1 [file metabolites-13-00284-s001.zip › Table S12 SNPs in CYP11B family.xlsx]

## Sheet: Sheet1
Table S12 SNPs in CYP11B family
SNP ID	Chr	Start	End	Ref	Alt	Func.refGene	Gene.refGene
rs113759408*	8	143958342	143958342	G	A	intronic	CYP11B1
	0/0	0/1	1/1			Alternate	Wild type
AA	7	8	3		AA	11	7
EA	5	0	0		EA	0	5
P-value	0.06				P-value	<0.05
SNP ID	Chr	Start	End	Ref	Alt	Func.refGene	Gene.refGene
rs7818953*	8	143959289	143959289	T	C	intronic	CYP11B1
	0/0	0/1	1/1
AA	0	2	16
EA	1	2	2
P-value	<0.05
SNP ID	Chr	Start	End	Ref	Alt	Func.refGene	Gene.refGene
rs5313*	8	143994253	143994253	C	T	exonic	CYP11B2
	0/0	0/1	1/1			Alternate	Wild type
AA	6	8	4		AA	12	6
EA	5	0	0		EA	0	5
P-value	0.05				P-value	<0.05
SNP ID	Chr	Start	End	Ref	Alt	Func.refGene	Gene.refGene
rs4544*	8	143994806	143994806	A	G	exonic	CYP11B2
	0/0	0/1	1/1			Alternate	Wild type
AA	6	7	5		AA	12	6
EA	5	0	0		EA	0	5
P-value	0.05				P-value	<0.05
SNP ID	Chr	Start	End	Ref	Alt	Func.refGene	Gene.refGene
rs57166526*	8	143995880	143995880	G	A	intronic	CYP11B2
	0/0	0/1	1/1			Alternate	Wild type
AA	6	8	4		AA	12	6
EA	5	0	0		EA	0	5
P-value	0.05				P-value	<0.05
0/0	Wild type
0/1	One allele
1/1/	Both alleles
