# Supplementary material for: Serum Androgen Metabolites Correlate with Clinical Variables in African and European American Men with Localized, Therapy Naïve Prostate Cancer
Source: Metabolites. 2023 Feb 16;13(2):284. doi: 10.3390/metabo13020284 (PMC9962438; doi:10.3390/metabo13020284)
Supplement: Supplementary file 1 [file metabolites-13-00284-s001.zip › Table S13 Metabolite levels and related progression free survival outcomes.xlsx]

## Sheet: Sheet1
Table S13 Metabolite levels and related progression free survival outcomes
		Progression free survival
		3 years		5 years		Sample size
		Rate (95% CI)	P-value	Rate (95% CI)	P-value
17α-OH-Progesterone (ng/mL)	High	0.81 (0.67, 0.89)	0.005	0.70 (0.56, 0.81)	0.015	E=19 C=34 T=53
	Low	0.59 (0.44, 0.71)		0.52 (0.37, 0.65)		E=26 C=27 T=53
20α-Dihyro-progesterone (ng/mL)	High	0.68 (0.53, 0.78)	0.782	0.57 (0.42, 0.69)	0.511	E=26 C=27 T=53
	Low	0.73 (0.57, 0.83)		0.66 (0.51, 0.77)		E=19 C=34 T=53
Aldosterone (ng/mL)	<BLQ	0.69 (0.59, 0.77)	0.223	0.60 (0.49, 0.69)	0.172	E=46 C=57 T=102
	>BLQ	1.00 (1.00, 1.00)		1.00 (1.00, 1.00)		E=0 C=4 T=4
AND (ng/mL)	High	0.70 (0.55, 0.80)	0.74	0.59 (0.44, 0.71)	0.489	E=24 C=29 T=53
	Low	0.71 (0.56, 0.81)		0.64 (0.49, 0.76)		E=21 C=33 T=53
ASD (ng/mL)	High	0.80 (0.66, 0.89)	0.021	0.66 (0.51, 0.78)	0.14	E=20 C=32 T=52
	Low	0.60 (0.46, 0.72)		0.56 (0.41, 0.68)		E=25 C=29 T=54
Corticosterone (ng/mL)	High	0.73 (0.58, 0.83)	0.298	0.68 (0.54, 0.79)	0.094	E=19 C=34 T=53
	Low	0.67 (0.53, 0.78)		0.54 (0.39, 0.67)		E=26 C=27 T=53
Cortisol (ng/mL)	High	0.77 (0.63, 0.86)	0.128	0.68 (0.53, 0.79)	0.137	E=21 C=32 T=53
	Low	0.63 (0.49, 0.75)		0.54 (0.39, 0.67)		E=24 C=29 T=53
Cortisone (ng/mL)	High	0.74 (0.60, 0.84)	0.175	0.66 (0.51, 0.77)	0.203	E=20 C=33 T=53
	Low	0.66 (0.51, 0.77)		0.57 (0.42, 0.69)		E=25 C=28 T=53
DHEA (ng/mL)	High	0.75 (0.60, 0.84)	0.359	0.62 (0.47, 0.74)	0.879	E=21 C=31 T=52
	Low	0.67 (0.52, 0.78)		0.62 (0.47, 0.74)		E=23 C=30 T=53
DHT (ng/mL)	High	0.73 (0.59, 0.83)	0.317	0.67 (0.52, 0.78)	0.176	E=22 C=31 T=53
	Low	0.66 (0.52, 0.78)		0.55 (0.40, 0.68)		E=23 C=30 T=53
Deoxy-corticosterone (ng/mL)	High	0.73 (0.58, 0.83)	0.312	0.70 (0.56, 0.81)	0.045	E=18 C=35 T=53
	Low	0.67 (0.53, 0.78)		0.52 (0.37, 0.65)		E=27 C=26 T=53
Dihyro-progesterone (ng/mL)	High	0.70 (0.55, 0.80)	0.806	0.59 (0.44, 0.71)	0.587	E=23 C=30 T=53
	Low	0.70 (0.56, 0.81)		0.63 (0.48, 0.75)		E=22 C=31 T=53
Epi-Androsterone (ng/mL)	High	0.64 (0.48, 0.75)	0.294	0.53 (0.38, 0.67)	0.226	E=22 C=29 T=51
	Low	0.76 (0.62, 0.86)		0.68 (0.53, 0.79)		E=21 C=30 T=51
Epi-Testosterone (ng/mL)	High	0.75 (0.61, 0.85)	0.381	0.68 (0.53, 0.79)	0.27	E=20 C=33 T=53
	Low	0.65 (0.50, 0.76)		0.55 (0.40, 0.67)		E=25 C=28 T=53
Estrone (ng/mL)	High	0.66 (0.51, 0.77)	0.447	0.54 (0.39, 0.67)	0.232	E=24 C=27 T=51
	Low	0.74 (0.60, 0.84)		0.68 (0.53, 0.79)		E=21 C=34 T=55
Hydroxy Pregnenolone (ng/mL)	High	0.73 (0.59, 0.83)	0.491	0.62 (0.47, 0.74)	0.747	E=23 C=30 T=53
	Low	0.67 (0.53, 0.78)		0.60 (0.45, 0.72)		E=22 C=31 T=53
Non-esterified cholesterol (µg/mL)	High	0.82 (0.69, 0.90)	0.006	0.72 (0.57, 0.82)	0.019	E=20 C=33 T=53
	Low	0.58 (0.43, 0.70)		0.51 (0.37, 0.64)		E=25 C=28 T=53
Pregnenolone (ng/mL)	High	0.64 (0.48, 0.75)	0.163	0.53 (0.38, 0.67)	0.086	E=19 C=34 T=53
	Low	0.76 (0.62, 0.86)		0.68 (0.53, 0.79)		E=26 C=27 T=53
Progesterone (ng/mL)	High	0.77 (0.63, 0.86)	0.052	0.73 (0.58, 0.83)	0.01	E=19 C=34 T=53
	Low	0.62 (0.47, 0.73)		0.48 (0.34, 0.61)		E=27 C=27 T=54
SHBG (nmol/L)	High	0.77 (0.63, 0.86)	0.058	0.70 (0.56, 0.81)	0.032	E=19 C=34 T=53
	Low	0.63 (0.48, 0.74)		0.52 (0.37, 0.65)		E=26 C=27 T=53
T (ng/mL)	High	0.79 (0.66, 0.88)	0.073	0.73 (0.58, 0.83)	0.041	E=19 C=34 T=53
	Low	0.61 (0.46, 0.73)		0.50 (0.36, 0.63)		E=26 C=27 T=53
Time-to-event outcomes (overall and progression-free survival) were summarized using standard Kaplan–Meier (KM) methods, where estimates of 3/5-year rates were ob-tained with 95% confidence intervals. The association between survival outcomes and the dichotomized metabolites was ex-amined by race using Cox regression models, fit using Firth's method.
