# Supplementary material for: Serum Androgen Metabolites Correlate with Clinical Variables in African and European American Men with Localized, Therapy Naïve Prostate Cancer
Source: Metabolites. 2023 Feb 16;13(2):284. doi: 10.3390/metabo13020284 (PMC9962438; doi:10.3390/metabo13020284)
Supplement: Supplementary file 1 [file metabolites-13-00284-s001.zip › Table S14 Hazard ratios for progression free survival.xlsx]

## Sheet: Sheet1
Table S14 Hazard ratios for progression free survival
Metabolite	HR (95% CI) for EA	P-value	HR (95% CI) for AA	P-value
17α-OH-Progesterone (ng/mL)	0.72 (0.34, 1.50)	0.376	0.34 (0.10, 1.13)	0.078
20α-Dihydro-progesterone (ng/mL)	1.61 (0.75, 3.47)	0.225	1.31 (0.49, 3.49)	0.587
Aldosterone (ng/mL)	-	-	0.21 (0.01, 3.68)	0.286
All observed Androsterone (AND) (ng/mL)	1.52 (0.72, 3.19)	0.269	0.71 (0.26, 1.88)	0.485
Androstenedione (ASD) (ng/mL)	0.87 (0.42, 1.82)	0.716	0.53 (0.17, 1.58)	0.252
Corticosterone (ng/mL)	0.58 (0.28, 1.22)	0.151	0.85 (0.28, 2.56)	0.773
Cortisol (ng/mL)	0.95 (0.45, 2.01)	0.892	0.46 (0.14, 1.53)	0.206
Cortisone (ng/mL)	0.64 (0.31, 1.34)	0.237	0.99 (0.37, 2.65)	0.992
Dehydroepiandrosterone (DHEA) (ng/mL)	1.04 (0.49, 2.20)	0.923	0.71 (0.25, 2.00)	0.511
Dihydrotestosterone (DHT) (ng/mL)	1.08 (0.52, 2.26)	0.835	0.63 (0.23, 1.71)	0.365
Deoxy-corticosterone (ng/mL)	0.64 (0.31, 1.33)	0.233	0.49 (0.16, 1.48)	0.204
Dihydro-progesterone (ng/mL)	1.33 (0.63, 2.79)	0.451	0.62 (0.23, 1.69)	0.353
Epi-Androsterone (ng/mL)	1.19 (0.56, 2.51)	0.652	1.42 (0.52, 3.90)	0.492
Epi-Testosterone (ng/mL)	0.81 (0.39, 1.68)	0.567	0.74 (0.27, 2.01)	0.551
Estrone (ng/mL)	1.49 (0.71, 3.11)	0.289	1.04 (0.39, 2.76)	0.933
Hydroxy Pregnenolone (ng/mL)	1.04 (0.50, 2.19)	0.916	0.92 (0.34, 2.50)	0.872
Non-esterified cholesterol (µg/mL)	0.73 (0.35, 1.53)	0.41	0.65 (0.24, 1.76)	0.392
Pregnenolone (ng/mL)	1.01 (0.48, 2.13)	0.975	0.21 (0.05, 0.84)	0.027
Progesterone (ng/mL)	0.60 (0.29, 1.26)	0.177	0.39 (0.12, 1.29)	0.122
Sex hormone binding globulin (SHBG) (nmol/L)	0.88 (0.42, 1.83)	0.728	0.40 (0.14, 1.12)	0.082
Testosterone (T) (ng/mL)	0.95 (0.46, 1.99)	0.902	0.29 (0.10, 0.89)	0.03
*CI: Confidence Intervals
Hazard ratios (HR) for high versus low expression were obtained within the AA and EA cohorts, with corresponding 95% confidence intervals and p-values.
