# Supplementary material for: Serum Androgen Metabolites Correlate with Clinical Variables in African and European American Men with Localized, Therapy Naïve Prostate Cancer
Source: Metabolites. 2023 Feb 16;13(2):284. doi: 10.3390/metabo13020284 (PMC9962438; doi:10.3390/metabo13020284)
Supplement: Supplementary file 1 [file metabolites-13-00284-s001.zip › Table S2 Ancestry informative markers and self-identified race in a subset of patient population.xlsx]

## Sheet: Sheet1
Table S2 Ancestry informative markers and self-identified race in a subset of patient population
WAF	NAT	EURO	Self-identified race
0.9726	0.0129	0.0145	African American
0.9679	0.0193	0.0128	African American
0.957	0.0049	0.038	African American
0.9434	0.0354	0.0212	African American
0.9238	0.0279	0.0483	African American
0.9129	0.0054	0.0817	African American
0.9095	0.0412	0.0493	African American
0.9066	0.0597	0.0338	African American
0.8956	0.0776	0.0267	African American
0.8956	0.0776	0.0267	African American
0.8846	0.0112	0.1042	African American
0.861	0.0184	0.1207	African American
0.8589	0.0272	0.1139	African American
0.8492	0.1412	0.0096	African American
0.8465	0.023	0.1305	African American
0.8442	0.016	0.1398	African American
0.8293	0.0452	0.1255	African American
0.8285	0.0311	0.1403	African American
0.8158	0.0145	0.1697	African American
0.8156	0.0362	0.1483	African American
0.8115	0.0216	0.167	African American
0.8015	0.0064	0.1921	African American
0.7993	0.0192	0.1814	African American
0.79	0.0042	0.2058	African American
0.7796	0.0079	0.2125	African American
0.7687	0.0247	0.2066	African American
0.7561	0.0199	0.224	African American
0.7559	0.0156	0.2284	African American
0.7319	0.0093	0.2589	African American
0.7319	0.0111	0.257	African American
0.7295	0.0049	0.2657	African American
0.7186	0.0125	0.2689	African American
0.6761	0.0292	0.2946	African American
0.6573	0.0092	0.3336	African American
0.6062	0.1598	0.234	African American
0.5276	0.0133	0.4592	African American
0.1782	0.0073	0.8145	European American
0.0789	0.0225	0.8986	European American
0.0705	0.0203	0.9091	European American
0.0658	0.0033	0.9309	European American
0.0636	0.0076	0.9289	European American
0.0624	0.0129	0.9247	European American
0.0604	0.0374	0.9023	European American
0.0601	0.0058	0.934	European American
0.0509	0.0219	0.9272	European American
0.0494	0.0135	0.9371	European American
0.0469	0.0053	0.9478	European American
0.0405	0.0106	0.9489	European American
0.0398	0.013	0.9472	European American
0.031	0.0026	0.9664	European American
0.03	0.0516	0.9184	European American
0.0299	0.0251	0.945	European American
0.0298	0.0419	0.9282	European American
0.0289	0.0117	0.9595	European American
0.0286	0.0263	0.9451	European American
0.0275	0.0071	0.9654	European American
0.0275	0.0084	0.9641	European American
0.0245	0.0257	0.9498	European American
0.0241	0.0199	0.9559	European American
0.0224	0.0075	0.97	European American
0.0202	0.0852	0.8946	European American
0.0201	0.0464	0.9335	European American
0.0182	0.0099	0.9718	European American
0.0162	0.138	0.8458	European American
0.0162	0.0518	0.932	European American
0.0159	0.0093	0.9749	European American
0.0152	0.0018	0.983	European American
0.0149	0.0102	0.975	European American
0.0143	0.006	0.9797	European American
0.0131	0.0184	0.9685	European American
0.0128	0.0256	0.9615	European American
0.0127	0.0662	0.9212	European American
0.0114	0.0254	0.9632	European American
0.0112	0.0553	0.9335	European American
0.0102	0.0098	0.98	European American
0.0089	0.0365	0.9546	European American
0.0083	0.1204	0.8713	European American
0.0082	0.0231	0.9688	European American
0.0075	0.0095	0.983	European American
0.0074	0.0281	0.9646	European American
0.007	0.0092	0.9837	European American
0.0061	0.0407	0.9532	European American
0.0053	0.0586	0.9361	European American
0.005	0.0655	0.9294	European American
0.0047	0.0225	0.9727	European American
0.0046	0.0885	0.9069	European American
0.0046	0.0051	0.9903	European American
0.0046	0.0051	0.9903	European American
0.004	0.1154	0.8805	European American
0.0039	0.1436	0.8525	European American
0.0038	0.0654	0.9308	European American
0.0026	0.0027	0.9947	European American
0.0022	0.0161	0.9817	European American
0.0021	0.1135	0.8843	European American
0.0018	0.183	0.8152	European American
0.0018	0.0052	0.993	European American
0.0018	0.0072	0.991	European American
0.0015	0.0021	0.9964	European American
0.0009	0.0023	0.9967	European American
0.0008	0.0013	0.9979	European American
0.0008	0.0052	0.9939	European American
WAF: Western African Ancestry, NAT: Native American Ancestry, EURO: European Ancestry
