# Supplementary material for: Serum Androgen Metabolites Correlate with Clinical Variables in African and European American Men with Localized, Therapy Naïve Prostate Cancer
Source: Metabolites. 2023 Feb 16;13(2):284. doi: 10.3390/metabo13020284 (PMC9962438; doi:10.3390/metabo13020284)
Supplement: Supplementary file 1 [file metabolites-13-00284-s001.zip › Table S3 LC MSMS conditions.xlsx]

## Sheet: Sheet1
Table S3 LC-MS/MS conditions
Androgen Serum Calibrator QC Concentrations
Compound	Serum Calibration Ranges	Lower Limit of Quantitation	QC Concentrations (ng/mL)
ASD	0.00625 - 3.75 ng/mL	0.00625 ng/mL	0.0280, 0.280, 2.80
T	0.00625 - 3.75 ng/mL	0.00625 ng/mL	0.0280, 0.280, 2.80
DHEA	0.200 - 7.50 ng/mL	0.200 ng/mL	0.560, 1.68, 5.60
DHT	0.0125 - 7.50 ng/mL	0.0125 ng/mL	0.560, 0.560, 5.60
AND	0.200 - 7.50 ng/mL	0.200 ng/mL	0.560, 1.68, 5.60
5α-dione1	0.200 - 7.50 ng/mL	0.200 ng/mL	0.560, 1.68, 5.60
15α-dione did not pass standard acceptance criteria during assay validation (i.e., the theoretical concentration ± 15% as recommended by FDA’s Bioanalytical Guidance)
Mass Spectral Analyte Transitions
Analyte	Q1	Q3
ASD	287.2	97.1
T	289.2	97
DHEA-1	289.1	271.2
5α-dione-1	289.4	271.2
DHT	291.1	255.2
AND-1	291.4	273.3
DHEA-2*	289.2	253.2
5α-dione-2*	289.2	253.2
AND-2*	291.2	255.3
d3-T	292.2	97
d3-DHT	294.2	258.2
*Confirmatory transitions
Performance Data for Androgen Calibrators and QCs
from the Analysis of 855 human Serum Samples
Compound	Calibrator Accuracy (%)		Calibrator Precision (%)
	Mean	Range	Mean	Range
ASD	100	95.1-103	2.47	1.86-3.23
T	100	93.2-103	2.08	1.37-3.30
DHEA	100	99.0-101	2.85	1.94-4.85
DHT	100	95.4-103	3.03	1.68-4.90
AND	100	97.0-104	3.96	2.26-5.09
5α-dione1	100	97.7-102	3.89	2.62-5.48
Compound	QC Accuracy (%)		QC Precision (%)
	Mean	Range	Mean	Range
ASD	102	98.6-105	5.72	4.76-6.87
T	105	99.4-108	4.37	2.95-5.49
DHEA	102	101-102	4.31	3.73-4.99
DHT	104	100-107	5.37	4.60-5.92
AND	101	97.9-103	7.87	7.73-8.02
5α-dione1	103	102-103	11.7	8.32-14.4
