# Supplementary material for: Serum Androgen Metabolites Correlate with Clinical Variables in African and European American Men with Localized, Therapy Naïve Prostate Cancer
Source: Metabolites. 2023 Feb 16;13(2):284. doi: 10.3390/metabo13020284 (PMC9962438; doi:10.3390/metabo13020284)
Supplement: Supplementary file 1 [file metabolites-13-00284-s001.zip › Table S4 Serum androgens and related metabolites in AA and EA men.xlsx]

## Sheet: Sheet2
Table S4 Serum androgens and related metabolites in AA and EA men
Metabolite		EA	AA	P-value
17α-OH-Progesterone (ng/mL)	Mean/Std/N	0.80/0.34/68	0.67/0.40/38	0.019
	Median/Min/Max	0.77/0.10/1.91	0.50/0.18/1.91
20α-Dihydro-progesterone (ng/mL)	Mean/Std/N	0.07/0.02/68	0.05/0.04/38	0.002
	Median/Min/Max	0.07/BLQ/0.13	BLQ/BLQ/0.22
Aldosterone (ng/mL)	Mean/Std/N	0.13/0.02/68	0.22/0.19/38	0.006
	Median/Min/Max	BLQ/BLQ/-1.00	BLQ/BLQ/1.07
All observed Androsterone (AND) (ng/mL)	Mean/Std/N	0.13/0.09/68	0.12/0.09/38	0.159
	Median/Min/Max	0.10/0.02/0.59	0.09/0.01/0.43
Androstenedione (ASD) (ng/mL)	Mean/Std/N	0.63/0.34/68	0.55/0.33/38	0.243
	Median/Min/Max	0.55/0.13/1.99	0.47/0.17/2.03
Corticosterone (ng/mL)	Mean/Std/N	3.37/2.91/68	1.80/1.77/38	0.005
	Median/Min/Max	2.25/0.28/14.18	1.30/0.30/8.46
Cortisol (ng/mL)	Mean/Std/N	82.76/24.79/68	66.03/24.63/38	0.006
	Median/Min/Max	87.70/14.00/135.64	69.42/19.84/115.40
Cortisone (ng/mL)	Mean/Std/N	14.90/4.23/68	14.39/4.80/38	0.366
	Median/Min/Max	15.55/1.64/22.94	14.94/5.57/23.76
Dehydroepiandrosterone (DHEA) (ng/mL)	Mean/Std/N	1.48/1.19/67	1.19/1.00/38	0.171
	Median/Min/Max	1.28/BLQ/7.13	0.91/BLQ/4.73
Dihydrotestosterone (DHT) (ng/mL)	Mean/Std/N	0.36/0.20/68	0.38/0.29/38	0.357
	Median/Min/Max	0.32/BLQ/0.86	0.26/0.07/1.35
Deoxy-corticosterone (ng/mL)	Mean/Std/N	0.04/0.03/68	0.03/0.02/38	0.093
	Median/Min/Max	0.03/BLQ/0.13	0.02/0.01/0.09
Dihydro-progesterone (ng/mL)	Mean/Std/N	0.03/0.03/68	0.03/0.03/38	0.54
	Median/Min/Max	0.03/BLQ/0.12	0.02/BLQ/0.20
Epi-Androsterone (ng/mL)	Mean/Std/N	0.17/0.12/66	0.18/0.16/36	0.623
	Median/Min/Max	0.12/0.04/0.50	0.12/0.05/0.70
Epi-Testosterone (ng/mL)	Mean/Std/N	0.04/0.02/68	0.05/0.03/38	0.557
	Median/Min/Max	0.04/BLQ/0.10	0.04/0.02/0.12
Estrone (ng/mL)	Mean/Std/N	0.04/0.01/68	0.04/0.02/38	0.16
	Median/Min/Max	0.03/BLQ/0.08	0.04/BLQ/0.11
Hydroxy Pregnenolone (ng/mL)	Mean/Std/N	1.26/1.13/68	0.98/1.09/38	0.247
	Median/Min/Max	0.98/BLQ/6.41	0.68/0.18/6.04
Non-esterified cholesterol (µg/mL)	Mean/Std/N	99.89/72.63/68	85.94/17.52/38	0.479
	Median/Min/Max	87.15/58.20/658.00	80.95/63.20/126.00
Pregnenolone (ng/mL)	Mean/Std/N	0.68/0.26/68	0.58/0.30/38	0.004
	Median/Min/Max	0.62/0.27/1.41	0.51/BLQ/1.35
Progesterone (ng/mL)	Mean/Std/N	0.04/0.02/68	0.03/0.03/38	0.004
	Median/Min/Max	0.04/0.01/0.10	0.03/BLQ/0.19
Sex hormone binding globulin (SHBG) (nmol/L)	Mean/Std/N	40.60/17.63/68	42.83/25.59/38	0.436
	Median/Min/Max	39.40/17.70/114.00	31.10/16.30/122.00
Testosterone (T) (ng/mL)	Mean/Std/N	3.97/1.62/68	3.64/2.02/38	0.032
	Median/Min/Max	3.43/0.07/8.90	3.25/0.48/9.61
p-values were derived by comparing the metabolite levels using a left censored version of the log-rank test. To account for some observations that were “below the limit of quantification” (BLQ), the mean and standard deviation were estimated in SAS using the maximum likelihood approach described by Croghan and Egeghy (2003)
