# Supplementary material for: Serum Androgen Metabolites Correlate with Clinical Variables in African and European American Men with Localized, Therapy Naïve Prostate Cancer
Source: Metabolites. 2023 Feb 16;13(2):284. doi: 10.3390/metabo13020284 (PMC9962438; doi:10.3390/metabo13020284)
Supplement: Supplementary file 1 [file metabolites-13-00284-s001.zip › Table S5 Metabolite levels and age as a cofactor.xlsx]

## Sheet: Sheet1
Table S5 Metabolite levels and age as a cofactor
Age		< 55	>= 55	P-value
17α-OH-Progesterone (ng/mL)	Mean/Std/N	0.80/0.41/32	0.73/0.35/74	0.408
	Median/Min/Max	0.70/0.30/1.91	0.72/0.10/1.91
20α-Dihydro-progesterone (ng/mL)	Mean/Std/N	0.06/0.02/32	0.06/0.03/74	0.523
	Median/Min/Max	0.06/BLQ/0.10	0.06/BLQ/0.22
Aldosterone (ng/mL)	Mean/Std/N	0.18/0.12/32	0.18/0.14/74	0.823
	Median/Min/Max	BLQ/BLQ/0.68	BLQ/BLQ/1.07
All observed Androsterone (AND) (ng/mL)	Mean/Std/N	0.13/0.07/32	0.12/0.09/74	0.142
	Median/Min/Max	0.12/0.01/0.32	0.09/0.01/0.59
Androstenedione (ASD) (ng/mL)	Mean/Std/N	0.65/0.25/32	0.58/0.36/74	0.002
	Median/Min/Max	0.59/0.28/1.36	0.50/0.13/2.03
Corticosterone (ng/mL)	Mean/Std/N	3.02/2.52/32	2.71/2.72/74	0.441
	Median/Min/Max	1.81/0.30/9.21	1.87/0.28/14.18
Cortisol (ng/mL)	Mean/Std/N	77.48/24.89/32	76.44/26.47/74	0.727
	Median/Min/Max	76.13/28.64/115.40	77.90/14.00/135.64
Cortisone (ng/mL)	Mean/Std/N	15.48/4.90/32	14.39/4.19/74	0.689
	Median/Min/Max	15.57/6.10/23.76	15.31/1.64/21.72
Dehydroepiandrosterone (DHEA) (ng/mL)	Mean/Std/N	1.76/1.25/32	1.21/1.04/73	0.012
	Median/Min/Max	1.38/0.23/5.00	0.98/BLQ/7.13
Dihydrotestosterone (DHT) (ng/mL)	Mean/Std/N	0.40/0.30/32	0.35/0.19/74	0.767
	Median/Min/Max	0.27/0.07/1.35	0.31/BLQ/1.12
Deoxy-corticosterone (ng/mL)	Mean/Std/N	0.04/0.03/32	0.03/0.02/74	0.714
	Median/Min/Max	0.03/0.01/0.10	0.03/BLQ/0.13
Dihydro-progesterone (ng/mL)	Mean/Std/N	0.03/0.02/32	0.03/0.03/74	0.642
	Median/Min/Max	0.03/BLQ/0.09	0.02/BLQ/0.20
Epi-Androsterone (ng/mL)	Mean/Std/N	0.20/0.14/32	0.16/0.13/70	0.271
	Median/Min/Max	0.15/0.04/0.64	0.11/0.04/0.70
Epi-Testosterone (ng/mL)	Mean/Std/N	0.05/0.03/32	0.04/0.02/74	0.334
	Median/Min/Max	0.04/0.02/0.12	0.04/BLQ/0.10
Estrone (ng/mL)	Mean/Std/N	0.04/0.01/32	0.04/0.02/74	0.726
	Median/Min/Max	0.03/BLQ/0.07	0.04/BLQ/0.11
Hydroxy Pregnenolone (ng/mL)	Mean/Std/N	1.56/1.43/32	0.99/0.91/74	0.001
	Median/Min/Max	0.98/0.40/6.04	0.76/BLQ/6.41
Non-esterified cholesterol (µg/mL)	Mean/Std/N	90.24/19.80/32	96.90/69.90/74	0.796
	Median/Min/Max	87.20/62.00/142.00	82.70/58.20/658.00
Pregnenolone (ng/mL)	Mean/Std/N	0.69/0.32/32	0.63/0.25/74	0.749
	Median/Min/Max	0.58/0.26/1.35	0.59/BLQ/1.41
Progesterone (ng/mL)	Mean/Std/N	0.04/0.02/32	0.04/0.03/74	0.274
	Median/Min/Max	0.03/0.02/0.10	0.03/BLQ/0.19
Sex hormone binding globulin (SHBG) (nmol/L)	Mean/Std/N	43.65/28.82/32	40.43/16.15/74	0.186
	Median/Min/Max	31.10/16.30/122.00	40.45/17.70/94.90
Testosterone (T) (ng/mL)	Mean/Std/N	4.35/2.30/32	3.64/1.45/74	0.527
	Median/Min/Max	3.40/1.38/9.61	3.37/0.07/6.61
N: number of samples, p-values were derived by comparing the metabolite levels using a left censored version of the log-rank test
