# Supplementary material for: Serum Androgen Metabolites Correlate with Clinical Variables in African and European American Men with Localized, Therapy Naïve Prostate Cancer
Source: Metabolites. 2023 Feb 16;13(2):284. doi: 10.3390/metabo13020284 (PMC9962438; doi:10.3390/metabo13020284)
Supplement: Supplementary file 1 [file metabolites-13-00284-s001.zip › Table S6 Metabolite levels and clinical gleason score as a cofactor.xlsx]

## Sheet: Sheet1
Table S6 Metabolite levels and clinical gleason score as a cofactor
Clinical Gleason Score		<= 3+4	>= 4+3	P-value
17α-OH-Progesterone (ng/mL)	Mean/Std/N	0.77/0.36/71	0.73/0.39/35	0.5
	Median/Min/Max	0.72/0.10/1.91	0.68/0.18/1.91
20α-Dihydro-progesterone (ng/mL)	Mean/Std/N	0.06/0.03/71	0.06/0.02/35	0.648
	Median/Min/Max	0.06/BLQ/0.22	0.06/BLQ/0.13
Aldosterone (ng/mL)	Mean/Std/N	0.19/0.15/71	0.13/0.02/35	0.156
	Median/Min/Max	BLQ/BLQ/1.07	BLQ/BLQ/-1.00
All observed Androsterone (AND) (ng/mL)	Mean/Std/N	0.13/0.08/71	0.12/0.10/35	0.484
	Median/Min/Max	0.10/0.01/0.43	0.11/0.02/0.59
Androstenedione (ASD) (ng/mL)	Mean/Std/N	0.62/0.34/71	0.55/0.32/35	0.142
	Median/Min/Max	0.54/0.17/2.03	0.48/0.13/1.99
Corticosterone (ng/mL)	Mean/Std/N	3.00/2.77/71	2.41/2.39/35	0.563
	Median/Min/Max	1.92/0.30/13.53	1.87/0.28/14.18
Cortisol (ng/mL)	Mean/Std/N	78.75/25.15/71	72.72/27.21/35	0.293
	Median/Min/Max	79.34/19.84/122.41	73.64/14.00/135.64
Cortisone (ng/mL)	Mean/Std/N	15.43/4.25/71	13.27/4.49/35	0.041
	Median/Min/Max	15.73/6.10/23.76	14.26/1.64/21.72
Dehydroepiandrosterone (DHEA) (ng/mL)	Mean/Std/N	1.49/1.26/70	1.16/0.79/35	0.268
	Median/Min/Max	1.10/BLQ/7.13	0.98/BLQ/3.71
Dihydrotestosterone (DHT) (ng/mL)	Mean/Std/N	0.39/0.25/71	0.31/0.17/35	0.305
	Median/Min/Max	0.32/BLQ/1.35	0.24/0.10/0.70
Deoxy-corticosterone (ng/mL)	Mean/Std/N	0.04/0.03/71	0.03/0.02/35	0.613
	Median/Min/Max	0.03/0.01/0.13	0.02/BLQ/0.09
Dihydro-progesterone (ng/mL)	Mean/Std/N	0.03/0.03/71	0.03/0.03/35	0.389
	Median/Min/Max	0.02/BLQ/0.20	0.02/BLQ/0.12
Epi-Androsterone (ng/mL)	Mean/Std/N	0.18/0.14/69	0.16/0.11/33	0.313
	Median/Min/Max	0.12/0.04/0.70	0.11/0.06/0.46
Epi-Testosterone (ng/mL)	Mean/Std/N	0.05/0.02/71	0.04/0.02/35	0.244
	Median/Min/Max	0.04/BLQ/0.12	0.04/BLQ/0.09
Estrone (ng/mL)	Mean/Std/N	0.04/0.02/71	0.04/0.02/35	0.349
	Median/Min/Max	0.03/BLQ/0.11	0.04/BLQ/0.08
Hydroxy Pregnenolone (ng/mL)	Mean/Std/N	1.24/1.26/71	1.00/0.74/35	0.608
	Median/Min/Max	0.85/BLQ/6.41	0.77/0.28/3.26
Non-esterified cholesterol (µg/mL)	Mean/Std/N	96.69/70.79/71	91.24/23.05/35	0.338
	Median/Min/Max	84.20/58.80/658.00	84.40/58.20/182.00
Pregnenolone (ng/mL)	Mean/Std/N	0.66/0.29/71	0.61/0.24/35	0.972
	Median/Min/Max	0.59/0.26/1.41	0.56/BLQ/1.18
Progesterone (ng/mL)	Mean/Std/N	0.04/0.03/71	0.04/0.02/35	0.891
	Median/Min/Max	0.03/BLQ/0.19	0.03/0.02/0.09
Sex hormone binding globulin (SHBG) (nmol/L)	Mean/Std/N	43.91/23.27/71	36.31/13.43/35	0.499
	Median/Min/Max	40.10/16.30/122.00	34.90/17.70/72.30
Testosterone (T) (ng/mL)	Mean/Std/N	4.13/1.96/71	3.29/1.17/35	0.307
	Median/Min/Max	3.74/0.07/9.61	3.02/1.65/5.68
N: number of samples, p-values were derived by comparing the metabolite levels using a left censored version of the log-rank test
