# Supplementary material for: Serum Androgen Metabolites Correlate with Clinical Variables in African and European American Men with Localized, Therapy Naïve Prostate Cancer
Source: Metabolites. 2023 Feb 16;13(2):284. doi: 10.3390/metabo13020284 (PMC9962438; doi:10.3390/metabo13020284)
Supplement: Supplementary file 1 [file metabolites-13-00284-s001.zip › Table S7 Metabolite levels and clinical grade as a cofactor.xlsx]

## Sheet: Sheet1
Table S7 Metabolite levels and clinical grade as a cofactor
Clinical Grade		II	III	P-value
17α-OH-Progesterone (ng/mL)	Mean/Std/N	0.75/0.35/30	0.75/0.38/76	0.538
	Median/Min/Max	0.70/0.28/1.62	0.75/0.10/1.91
20α-Dihydro-progesterone (ng/mL)	Mean/Std/N	0.06/0.02/30	0.06/0.03/76	0.343
	Median/Min/Max	0.05/BLQ/0.09	0.06/BLQ/0.22
Aldosterone (ng/mL)	Mean/Std/N	0.18/0.09/30	0.18/0.15/76	0.878
	Median/Min/Max	BLQ/BLQ/0.49	BLQ/BLQ/1.07
All observed Androsterone (AND) (ng/mL)	Mean/Std/N	0.11/0.07/30	0.13/0.09/76	0.651
	Median/Min/Max	0.09/0.01/0.26	0.12/0.01/0.59
Androstenedione (ASD) (ng/mL)	Mean/Std/N	0.57/0.31/30	0.61/0.35/76	0.738
	Median/Min/Max	0.50/0.20/1.76	0.53/0.13/2.03
Corticosterone (ng/mL)	Mean/Std/N	2.72/2.61/30	2.84/2.69/76	0.285
	Median/Min/Max	1.54/0.30/9.21	1.90/0.28/14.18
Cortisol (ng/mL)	Mean/Std/N	72.23/27.80/30	78.55/25.04/76	0.182
	Median/Min/Max	74.38/19.84/122.41	78.69/14.00/135.64
Cortisone (ng/mL)	Mean/Std/N	15.84/3.52/30	14.28/4.69/76	0.038
	Median/Min/Max	16.06/6.94/21.71	14.95/1.64/23.76
Dehydroepiandrosterone (DHEA) (ng/mL)	Mean/Std/N	1.32/0.95/30	1.40/1.20/75	0.756
	Median/Min/Max	1.16/0.23/4.73	1.07/BLQ/7.13
Dihydrotestosterone (DHT) (ng/mL)	Mean/Std/N	0.39/0.25/30	0.36/0.22/76	0.501
	Median/Min/Max	0.27/0.09/1.12	0.32/BLQ/1.35
Deoxy-corticosterone (ng/mL)	Mean/Std/N	0.04/0.03/30	0.03/0.02/76	0.394
	Median/Min/Max	0.03/0.01/0.13	0.03/BLQ/0.09
Dihydro-progesterone (ng/mL)	Mean/Std/N	0.02/0.01/30	0.03/0.03/76	0.323
	Median/Min/Max	0.02/BLQ/0.07	0.03/BLQ/0.20
Epi-Androsterone (ng/mL)	Mean/Std/N	0.19/0.17/30	0.16/0.11/72	0.227
	Median/Min/Max	0.11/0.04/0.70	0.12/0.05/0.54
Epi-Testosterone (ng/mL)	Mean/Std/N	0.05/0.02/30	0.04/0.02/76	0.683
	Median/Min/Max	0.04/0.01/0.10	0.04/BLQ/0.12
Estrone (ng/mL)	Mean/Std/N	0.04/0.01/30	0.04/0.02/76	0.704
	Median/Min/Max	0.03/BLQ/0.08	0.04/BLQ/0.11
Hydroxy Pregnenolone (ng/mL)	Mean/Std/N	1.28/1.28/30	1.11/1.05/76	0.492
	Median/Min/Max	0.84/0.31/6.04	0.83/BLQ/6.41
Non-esterified cholesterol (µg/mL)	Mean/Std/N	88.05/19.55/30	97.59/68.99/76	0.568
	Median/Min/Max	84.25/58.80/132.00	83.50/58.20/658.00
Pregnenolone (ng/mL)	Mean/Std/N	0.63/0.28/30	0.65/0.27/76	0.827
	Median/Min/Max	0.58/0.29/1.35	0.60/BLQ/1.41
Progesterone (ng/mL)	Mean/Std/N	0.04/0.02/30	0.04/0.03/76	0.17
	Median/Min/Max	0.03/BLQ/0.10	0.03/0.01/0.19
Sex hormone binding globulin (SHBG) (nmol/L)	Mean/Std/N	41.44/21.93/30	41.39/20.42/76	0.822
	Median/Min/Max	31.40/16.30/114.00	39.65/17.70/122.00
Testosterone (T) (ng/mL)	Mean/Std/N	4.13/1.84/30	3.74/1.75/76	0.317
	Median/Min/Max	3.56/1.39/8.90	3.34/0.07/9.61
N: number of samples, p-values were derived by comparing the metabolite levels using a left censored version of the log-rank test
