# Supplementary material for: Serum Androgen Metabolites Correlate with Clinical Variables in African and European American Men with Localized, Therapy Naïve Prostate Cancer
Source: Metabolites. 2023 Feb 16;13(2):284. doi: 10.3390/metabo13020284 (PMC9962438; doi:10.3390/metabo13020284)
Supplement: Supplementary file 1 [file metabolites-13-00284-s001.zip › Table S8 Metabolite levels and pathological gleason score as a cofactor.xlsx]

## Sheet: Sheet1
Table S8 Metabolite levels and pathological gleason score as a cofactor
Pathological Gleason score		<= 3+4	>= 4+3	P-value
17α-OH-Progesterone (ng/mL)	Mean/Std/N	0.81/0.40/67	0.64/0.29/39	0.167
	Median/Min/Max	0.77/0.10/1.91	0.62/0.18/1.28
20α-Dihydro-progesterone (ng/mL)	Mean/Std/N	0.06/0.03/67	0.06/0.02/39	0.256
	Median/Min/Max	0.06/BLQ/0.22	0.06/BLQ/0.13
Aldosterone (ng/mL)	Mean/Std/N	0.19/0.16/67	0.13/0.02/39	0.123
	Median/Min/Max	BLQ/BLQ/1.07	BLQ/BLQ/-1.00
All observed Androsterone (AND) (ng/mL)	Mean/Std/N	0.14/0.10/67	0.10/0.06/39	0.505
	Median/Min/Max	0.10/0.01/0.59	0.09/0.01/0.22
Androstenedione (ASD) (ng/mL)	Mean/Std/N	0.67/0.39/67	0.49/0.17/39	0.084
	Median/Min/Max	0.56/0.17/2.03	0.50/0.13/0.96
Corticosterone (ng/mL)	Mean/Std/N	3.07/2.76/67	2.34/2.42/39	0.278
	Median/Min/Max	2.10/0.30/14.18	1.66/0.28/13.53
Cortisol (ng/mL)	Mean/Std/N	81.65/25.72/67	68.36/24.28/39	0.048
	Median/Min/Max	84.50/19.84/135.64	68.42/14.00/112.22
Cortisone (ng/mL)	Mean/Std/N	15.72/4.15/67	13.00/4.42/39	0.008
	Median/Min/Max	15.94/6.10/23.76	14.20/1.64/21.43
Dehydroepiandrosterone (DHEA) (ng/mL)	Mean/Std/N	1.57/1.30/66	1.05/0.65/39	0.153
	Median/Min/Max	1.23/BLQ/7.13	0.96/BLQ/3.19
Dihydrotestosterone (DHT) (ng/mL)	Mean/Std/N	0.36/0.24/67	0.37/0.22/39	0.808
	Median/Min/Max	0.28/BLQ/1.35	0.30/0.10/1.12
Deoxy-corticosterone (ng/mL)	Mean/Std/N	0.04/0.03/67	0.03/0.02/39	0.048
	Median/Min/Max	0.03/0.01/0.13	0.02/BLQ/0.09
Dihydro-progesterone (ng/mL)	Mean/Std/N	0.03/0.03/67	0.03/0.02/39	0.442
	Median/Min/Max	0.03/BLQ/0.20	0.02/BLQ/0.10
Epi-Androsterone (ng/mL)	Mean/Std/N	0.17/0.13/64	0.18/0.14/38	0.414
	Median/Min/Max	0.12/0.04/0.70	0.12/0.06/0.64
Epi-Testosterone (ng/mL)	Mean/Std/N	0.05/0.02/67	0.04/0.02/39	0.219
	Median/Min/Max	0.04/BLQ/0.12	0.04/BLQ/0.09
Estrone (ng/mL)	Mean/Std/N	0.04/0.02/67	0.04/0.01/39	0.145
	Median/Min/Max	0.04/BLQ/0.11	0.04/BLQ/0.08
Hydroxy Pregnenolone (ng/mL)	Mean/Std/N	1.35/1.32/67	0.83/0.52/39	0.191
	Median/Min/Max	0.89/BLQ/6.41	0.71/0.28/2.69
Non-esterified cholesterol (µg/mL)	Mean/Std/N	90.67/24.89/67	102.14/92.04/39	0.946
	Median/Min/Max	85.20/58.80/190.00	81.60/58.20/658.00
Pregnenolone (ng/mL)	Mean/Std/N	0.67/0.30/67	0.60/0.23/39	0.919
	Median/Min/Max	0.60/BLQ/1.41	0.54/0.31/1.18
Progesterone (ng/mL)	Mean/Std/N	0.04/0.03/67	0.03/0.02/39	0.428
	Median/Min/Max	0.04/BLQ/0.19	0.03/0.02/0.09
Sex hormone binding globulin (SHBG) (nmol/L)	Mean/Std/N	42.85/23.26/67	38.92/15.61/39	0.614
	Median/Min/Max	31.50/16.30/122.00	38.90/17.70/75.00
Testosterone (T) (ng/mL)	Mean/Std/N	4.01/1.97/67	3.59/1.36/39	0.74
	Median/Min/Max	3.47/0.07/9.61	3.20/1.39/6.31
N: number of samples, p-values were derived by comparing the metabolite levels using a left censored version of the log-rank test
