# Supplementary material for: Serum Androgen Metabolites Correlate with Clinical Variables in African and European American Men with Localized, Therapy Naïve Prostate Cancer
Source: Metabolites. 2023 Feb 16;13(2):284. doi: 10.3390/metabo13020284 (PMC9962438; doi:10.3390/metabo13020284)
Supplement: Supplementary file 1 [file metabolites-13-00284-s001.zip › Table S9 Metabolite levels and persistent disease as a cofactor.xlsx]

## Sheet: Sheet1
Table S9 Metabolite levels and persistent disease as a cofactor
Persistent disease		No	Yes	P-value
17α-OH-Progesterone (ng/mL)	Mean/Std/N	0.78/0.39/88	0.60/0.23/18	0.336
	Median/Min/Max	0.77/0.10/1.91	0.62/0.32/1.26
20α-Dihydro-progesterone (ng/mL)	Mean/Std/N	0.06/0.03/88	0.06/0.02/18	0.792
	Median/Min/Max	0.06/BLQ/0.22	0.06/BLQ/0.10
Aldosterone (ng/mL)	Mean/Std/N	0.18/0.14/88	0.13/0.02/18	0.362
	Median/Min/Max	BLQ/BLQ/1.07	BLQ/BLQ/-1.00
All observed Androsterone (AND) (ng/mL)	Mean/Std/N	0.13/0.09/88	0.11/0.07/18	0.287
	Median/Min/Max	0.10/0.01/0.59	0.11/0.01/0.26
Androstenedione (ASD) (ng/mL)	Mean/Std/N	0.62/0.35/88	0.49/0.18/18	0.289
	Median/Min/Max	0.55/0.13/2.03	0.45/0.20/0.96
Corticosterone (ng/mL)	Mean/Std/N	3.01/2.84/88	1.82/1.12/18	0.494
	Median/Min/Max	1.96/0.28/14.18	1.33/0.34/4.16
Cortisol (ng/mL)	Mean/Std/N	79.71/25.20/88	62.33/25.03/18	0.049
	Median/Min/Max	82.13/14.00/135.64	56.42/26.02/112.22
Cortisone (ng/mL)	Mean/Std/N	15.30/4.29/88	11.90/4.11/18	0.009
	Median/Min/Max	15.74/1.64/23.76	13.34/5.57/18.55
Dehydroepiandrosterone (DHEA) (ng/mL)	Mean/Std/N	1.43/1.20/87	1.13/0.68/18	0.974
	Median/Min/Max	1.10/BLQ/7.13	0.98/0.26/3.19
Dihydrotestosterone (DHT) (ng/mL)	Mean/Std/N	0.37/0.23/88	0.36/0.25/18	0.591
	Median/Min/Max	0.29/BLQ/1.35	0.30/0.07/1.12
Deoxy-corticosterone (ng/mL)	Mean/Std/N	0.04/0.03/88	0.03/0.01/18	0.465
	Median/Min/Max	0.03/BLQ/0.13	0.02/0.01/0.06
Dihydro-progesterone (ng/mL)	Mean/Std/N	0.03/0.03/88	0.03/0.02/18	0.878
	Median/Min/Max	0.02/BLQ/0.20	0.02/BLQ/0.07
Epi-Androsterone (ng/mL)	Mean/Std/N	0.17/0.12/84	0.20/0.17/18	0.623
	Median/Min/Max	0.12/0.04/0.64	0.14/0.06/0.70
Epi-Testosterone (ng/mL)	Mean/Std/N	0.04/0.02/88	0.05/0.02/18	0.185
	Median/Min/Max	0.04/BLQ/0.12	0.05/0.02/0.09
Estrone (ng/mL)	Mean/Std/N	0.04/0.02/88	0.03/0.01/18	0.354
	Median/Min/Max	0.04/BLQ/0.11	0.03/BLQ/0.05
Hydroxy Pregnenolone (ng/mL)	Mean/Std/N	1.22/1.20/88	0.88/0.57/18	0.747
	Median/Min/Max	0.85/BLQ/6.41	0.70/0.30/2.69
Non-esterified cholesterol (µg/mL)	Mean/Std/N	97.77/64.61/88	80.80/13.80/18	0.288
	Median/Min/Max	86.65/58.20/658.00	79.10/63.20/126.00
Pregnenolone (ng/mL)	Mean/Std/N	0.65/0.28/88	0.60/0.27/18	0.228
	Median/Min/Max	0.59/BLQ/1.41	0.55/0.26/1.18
Progesterone (ng/mL)	Mean/Std/N	0.04/0.03/88	0.03/0.01/18	0.469
	Median/Min/Max	0.04/BLQ/0.19	0.03/0.02/0.07
Sex hormone binding globulin (SHBG) (nmol/L)	Mean/Std/N	42.23/21.52/88	37.36/16.71/18	0.622
	Median/Min/Max	40.25/16.30/122.00	32.00/18.30/75.00
Testosterone (T) (ng/mL)	Mean/Std/N	3.93/1.84/88	3.48/1.39/18	0.425
	Median/Min/Max	3.40/0.07/9.61	3.18/1.38/5.66
N: number of samples, p-values were derived by comparing the metabolite levels using a left censored version of the log-rank test
